# Supplementary material for: Protein evolution in two co-occurring types of Symbiodinium: an exploration into the genetic basis of thermal tolerance in Symbiodinium clade D
Source: BMC Evol Biol. 2012 Nov 12;12:217. doi: 10.1186/1471-2148-12-217 (PMC3740780; doi:10.1186/1471-2148-12-217)
Supplement: Additional file 1: Table S1 — Total number of sequence reads and average read length for each coral branch after quality trimming and adapter clipping. [file 1471-2148-12-217-S1.xlsx]

## Sheet: S1
Table S1. Total number of sequence reads and average read length for each coral branch after quality trimming and adapter clipping. The symbols next to colony numbers indicate samples that were used in the de novo transcriptome assemblies: ^ for clade C Symbiodinium, * for clade D. Eureka = Eureka Genomics, Hercules, CA. Illumina = Illumina Inc., San Diego, CA. SFGF = Stanford Functional Genomics…
Colony	Treatment	Pool	Total Reads	Avg Read Length	Sequencing Facility
1*	control	300	19490333	53	Eureka/SFGF
1*	heated	300	18214993	57.1	Eureka/SFGF
2*	control	300	18039462	33.8	Eureka
2*	heated	300	9192010	63.8	Eureka
3*	control	300	13935227	34.5	Eureka/SFGF
6*	control	300	8874546	34	Eureka
6*	heated	300	7742003	33.9	Eureka
9*	control	300	10028830	33.9	Eureka
9*	heated	300	27586036	34.5	Eureka/SFGF
31^	control	400	15034727	33.6	Stanford
31^	heated	400	12982043	33.6	Stanford
40^	control	400	9008239	34	Eureka
40^	heated	400	10221512	34.1	Eureka
44*	control	400	32750750	51.2	Illumina
44^	heated	400	31847801	50.7	Illumina
45	control	400	5231952	33.9	Eureka
45^	heated	400	1979666	34	Eureka
55^	control	400	33924543	48.7	Illumina
55^	heated	400	35204653	51.6	Illumina
61	control	400	8503722	33.9	Stanford
61	heated	400	15164860	33.9	Stanford
65^	control	400	35892675	59.9	Eureka
65^	heated	400	9300530	33.9	Illumina
68	control	400	18142741	34.5	Eureka
68^	heated	400	6370979	34	Eureka
70^	control	400	15781098	34.1	Eureka
70^	heated	400	15608176	33.5	Eureka
71*	control	400	37249389	57.2	Illumina
71*	heated	400	36069720	58.6	Illumina
75	control	300	6006391	34	Eureka
75	heated	300	2341832	34	Eureka
