# Supplementary material for: Protein evolution in two co-occurring types of Symbiodinium: an exploration into the genetic basis of thermal tolerance in Symbiodinium clade D
Source: BMC Evol Biol. 2012 Nov 12;12:217. doi: 10.1186/1471-2148-12-217 (PMC3740780; doi:10.1186/1471-2148-12-217)
Supplement: Additional file 2: Table S2 — Clade specific sequences used to quantitatively characterize Symbiodinium communities using high-throughput transcriptome sequence data. [file 1471-2148-12-217-S2.xlsx]

## Sheet: S2
Table S2. Clade specific sequences used to quantitatively characterize Symbiodinium communities using high-throughput transcriptome sequence data. ITS1 & ITS2=internal transcribed spacer regions 1 and 2, cp 23S=chloroplast 23S rRNA.
Locus	Clade	Sequence
ITS1	C	TTTCATGAACCTTATCACTTAGAGGAAGGAGAAGTCGTAACAAGGTTTCCGTAGGTGAACCTGCGGAAGGATCATTCGCACTGATTCAATTTTGACTACGTGAATTTTGGCTGTGAGGGATGCTTGTGGTGAGATATCTGCTTGCAGAACTCGAGGGCGACTGATGCACACTCACCAACCCTTGTTGGGGCTGGTGCGAGTGTCGCTCTGTGGCCATGGGTCCGTGTTCAGCGGGCCGGGGAATGACGGCTAAGCTGCTTTAGTGACAACTGTCTGGGAAGAGCATTGTTCCAACTTCCACAACTTTCAGCGATGGATATCTTGGCTCGGGCACCT
	D	TTTCATGAACCTTATCACTTAGAGGAAGGAGAAGTCGTAACAAGGTTTCCGTAGGTGAACCTGCGGAAGGATCATTCGCRCCGATCTACCTATTACACGTGAACCACTACGGTGAGGGACTGTTCGCGACTTGCACCAGTGGTGAGATGCGCGTTCAGGAACTCGAGGGCTGCAGTGGCATATTCGATCGCGCCTGTGGCGTTTGCTATCGGGTATCGCCCTGTTGCCATGGGGTCCGCTCGCGGGCCGTTGCTTGTGCGTTGTTGTTTTGTGAAGGCCTTAGACTGATGATCCAATCTGTTAGTCACAACTTTCAGCGACGGAT
ITS2	C	TTGTCTGACTTCATGCTAGAGGCATGCACCTGCATCCCAGCGGTTGCAAGCATGAGCAGCATCACTCAAGTAAAACCACGAAGGTAGAAACTTGAATAACAGCGCGCAAAGCATTTTGCAAGAACCAAGCAATTAACAAGCCATTGGCTCAGAGGGCAACAGCTCATACGAACGCAAGGCAGAAACACATCCTGCTTGCAAAGTTGGGGCAAGTTAAGCACTGAAGCAGACATACTCTCAGGAAATCCCAAGAGTGCAACGCACATTCAGGAGGCCATTGGTT
	D	AACCAATGGCCCCCTGAACGCGCATTGCACTCTTGGGACTTCCTGAGAGTATGCTTGCTTCAGTGCTTATTTTACCTCCTTGCAAGGACCTTGTGCCCTGGCCAGCCACGGGTTAACTTGCCCATGGCTTGCTGAGTAGTGATCTTTTAGAGCAAGCTCTGGCACGCTGTTGTTTGAGGCAGCCTATATTGAGGCTATTTCAAATGACGTTGCTACAAGCTTGATGTGTCCTTCTGCGCCGTTGCGCATCCCATAGCATGA
cp 23S	C	ACGGCTGTAACTATAACGGTCCTAAGGTAGCAAATTTCCTTGTCGTCCTAATAACGACCTGCATGAAACATAGAACGATTCGATAGCTGTCTTGCACACACATCATGGTAAAATATTCATCAGTACGAATAATATGCTGACTAAAGTTTATTAACACTAAAGGACAAAAAGACCCTCTGAAGCTTTATAGGGATAAAACTTGGGTAACATTCTCAATACAAATATTCTTATTGCATGCCAGCTAAAGTAGTAAATTATTGGTTTTCTCCTAAGACCACTGTTTAATTGGGGCGATAACCTTATCAACAGCCACCTAAGGTGAACAAAGCGATACAAGGATCCTAAACTTTTGACCAACTAATAAGTGCAAAGATACATGTTTCGCTTAATGGCCCAACA…
	D	TAAGGTAGCAAATTTCCTTGTCGTCCTAATAACGACCTGCATGAAACATAGAACGAATCGATAGCTGTCTTGCACACACATCATGGTAAAATATTCATCAGTACAAAGAATATGCTGTCTAAGTAATACATCTAACTAAAGGACAAAAAGACCCTTTGAAGCTTTATAGGGATAAAACTTTGATTGCATTTTTTAGCTTAGGCCGCTCAAAGATCTATATCTGAGGTGTGCCTTAATAAATTTATTTATTGGTCTTGCCTTTAAAATAAAGATCAAGACCACTGTTTAATTGGGGCGATAACCTTATTTAATCTACCTAAGGTGAACAAAGCGATACAAGGATTCTCCTAAATCACACCTCAGATATAGATCTTTAACCCCCGATTGGCCTAGGCTGTT…
