# Supplementary material for: Protein evolution in two co-occurring types of Symbiodinium: an exploration into the genetic basis of thermal tolerance in Symbiodinium clade D
Source: BMC Evol Biol. 2012 Nov 12;12:217. doi: 10.1186/1471-2148-12-217 (PMC3740780; doi:10.1186/1471-2148-12-217)
Supplement: Additional file 3: Table S3 — Symbiodinium community characterizations with read counts broken down by individual loci. [file 1471-2148-12-217-S3.xlsx]

## Sheet: S3
Table S3. Symbiodinium community characterizations for each coral sample, including read counts and estimated proportion of clade D at three different loci. The symbols next to colony numbers indicate samples that were used in the de novo transcriptome assemblies: ^ for clade C Symbiodinium, * for clade D. ITS1 & ITS2=internal transcribed spacer regions 1 and 2, cp 23S=chloroplast 23S rRNA.
Colony	Treatment	ITS 1			ITS 2			cp 23S
		# D reads	# C reads	Proportion D	# D reads	# C reads	Proportion D	# D reads	# C reads	Proportion D
1*	control	126	0	1	34	0	1	66	0	1
1*	heated	162	1	0.993659	64	0	1	41	0	1
2*	control	75	2	0.97317	66	0	1	63	0	1
2*	heated	66	0	1	51	0	1	52	0	1
3*	control	199	2	0.989716	121	0	1	66	1	0.983654
6*	control	78	2	0.974176	103	0	1	50	3	0.938257
6*	heated	40	0	1	55	1	0.983508	24	3	0.879433
9*	control	38	1	0.973514	59	0	1	28	0	1
9*	heated	197	2	0.989613	90	0	1	58	1	0.981441
31^	control	2	147	0.0129891	0	68	0	3	425	0.00639483
31^	heated	1	156	0.00616219	0	62	0	3	297	0.0091257
40^	control	0	95	0	0	57	0	0	67	0
40^	heated	1	90	0.0106331	1	44	0.0240503	0	66	0
44*	control	145	1	0.992921	40	1	0.977463	316	4	0.986307
44^	heated	1	199	0.0048371	0	62	0	2	368	0.00493081
45	control	9	87	0.09096	15	43	0.274438	5	9	0.336226
45^	heated	1	25	0.0372493	2	27	0.0743465	0	14	0
55^	control	8	193	0.0385482	1	85	0.0125957	29	388	0.0637996
55^	heated	6	182	0.0309023	0	69	0	15	364	0.0362121
61	control	59	73	0.438757	14	24	0.387444	214	137	0.587496
61	heated	106	28	0.78549	33	10	0.781572	357	87	0.789091
65^	control	0	99	0	1	92	0.0116485	2	46	0.0381304
65^	heated	0	212	0	0	40	0	0	331	0
68	control	7	12	0.36071	3	27	0.107523	3	25	0.0986214
68^	heated	0	154	0	0	103	0	0	33	0
70^	control	2	180	0.0106331	3	142	0.0223946	4	60	0.0573013
70^	heated	1	187	0.00514591	5	135	0.0386085	2	50	0.0351873
71*	control	179	3	0.982968	106	0	1	263	12	0.952342
71*	heated	198	4	0.979542	110	1	0.991686	271	15	0.942767
75	control	34	0	1	48	0	1	16	3	0.829431
75	heated	4	0	1	8	0	1	8	0	1
