# Supplementary material for: Protein evolution in two co-occurring types of Symbiodinium: an exploration into the genetic basis of thermal tolerance in Symbiodinium clade D
Source: BMC Evol Biol. 2012 Nov 12;12:217. doi: 10.1186/1471-2148-12-217 (PMC3740780; doi:10.1186/1471-2148-12-217)
Supplement: Additional file 5: Table S4 — Read/contig counts at each step along the process of obtaining high-quality Symbiodinium de novo assemblies. [file 1471-2148-12-217-S5.xlsx]

## Sheet: S4
Table S4. Read/contig counts at each step along the process of obtaining high-quality Symbiodinium de novo assemblies. See Methods for detailed descriptions of the assembly and filtering steps.
Clade C Symbiodinium	# Reads	# Contigs
Number of reads post quality filtering	233156642
Number of reads assembled (61.44%)	143259962
Total # de novo contigs		101551
Putative Symbiodinium contigs		29020
Post-rRNA and coral filtering		27344
Post-Megan filtering		27193
Final contigs (post-joining)		26986
Clade D Symbiodinium	# Reads	# Contigs
Number of reads post quality filtering	239173299
Number of reads assembled (67.53%)	161508861
Total # de novo contigs		131413
Putative Symbiodinium contigs		26223
Post-rRNA and coral filtering		24085
Final contigs (post-Megan filtering)		23777
