# Supplementary material for: Protein evolution in two co-occurring types of Symbiodinium: an exploration into the genetic basis of thermal tolerance in Symbiodinium clade D
Source: BMC Evol Biol. 2012 Nov 12;12:217. doi: 10.1186/1471-2148-12-217 (PMC3740780; doi:10.1186/1471-2148-12-217)
Supplement: Additional file 6: Table S5 — 4-taxa (ABCD) analyses testing dN/dS along the clade D lineage. [file 1471-2148-12-217-S6.xlsx]

## Sheet: S5
Table S5-S8. Test statistics from the 3- and 4-taxa codeml analyses with significant evidence for accelerated or decelerated rates of dN/dS along the clade C and clade D lineages. Results are shown for all tests that exhibited significant results (p<0.05) without correcting for multiple tests. Statistics reported include the background (BG) and foreground (FG) estimates of dN/dS, the total tree l…
Table S5. 4-taxa (ABCD) analyses testing dN/dS along the clade D lineage.
Ortholog	p-value	q-value	BG dN/dS	FG dN/dS	Tree Length	A contig	B Contig	C Contig	D contig	Swiss-prot Annotation
9**	4.1e-05	0.00583737	0.029	0.308	6.103	kb8_rep_c549	mf105_rep_c186	c_sym_78304	d_sym_99986	Shikimate kinase
29	0.045717	0.269801	0.046	0.014	3.07	kb8_rep_c6726	mf105_rep_c14499	c_sym_70746	d_sym_85438	60S acidic ribosomal protein P0
44^	0.002944	0.0620966	0.062	0.549	4.713	kb8_rep_c3633	mf105_c8180	c_sym_44071	d_sym_619	Peroxiredoxin-5, mitochondrial
45	0.049489	0.275055	0.032	0.13	6.106	kb8_c26859	mf105_rep_c4509	c_sym_77555	d_sym_41889	Putative ribosome biogenesis protein C8F11.04
54^	0.004494	0.0882529	0.046	0.19	5.566	kb8_rep_c5114	mf105_rep_c262	c_sym_28013_33399	d_sym_37060	--
59^	0.01741	0.172435	0.041	0.011	3.401	kb8_rep_c6523	mf105_c16127	c_sym_93248	d_sym_45957	Transmembrane protein 85
66	0.039177	0.252525	0.144	0.363	3.554	kb8_rep_c2750	mf105_rep_c117	c_sym_31584	d_sym_120091	--
78	0.037129	0.252525	0.025	0.196	6.776	kb8_c41912	mf105_c15863	c_sym_28743	d_sym_411	--
98	0.03052	0.232795	0.034	0.0001	3.829	kb8_rep_c27078	mf105_c19620	c_sym_45848	d_sym_58422	60S ribosomal protein L14
113^	0.004095	0.0818282	0.167	0.035	4.415	kb8_c22659	mf105_rep_c270	c_sym_1473	d_sym_47526	--
116^	0.025107	0.21341	0.008	0.001	3.932	kb8_rep_c146	mf105_rep_c1479	c_sym_27451	d_sym_120302	Coiled-coil domain-containing protein 164
122^	0.008288	0.111274	0.029	0.115	2.837	kb8_rep_c753	mf105_rep_c344	c_sym_93578	d_sym_99561	Uncharacterized aminotransferase SSO0104
126	0.032853	0.238341	0.191	0.087	4.192	kb8_rep_c2144	mf105_rep_c10799	c_sym_27873	d_sym_39155	--
134**	0.000254	0.0203222	0.089	58.657	2.984	kb8_rep_c14019	mf105_rep_c1063	c_sym_40880	d_sym_8864	--
143	0.031706	0.232988	0.046	0.016	5.629	kb8_rep_c7060	mf105_rep_c3017	c_sym_13447	d_sym_31012	--
150**	0.000423	0.0229427	0.031	0.37	3.37	kb8_rep_c24	mf105_rep_c3528	c_sym_26774	d_sym_33282	Endoplasmic reticulum resident protein 29
165	0.038603	0.252525	0.075	0.019	3.827	kb8_rep_c4245	mf105_rep_c6175	c_sym_33726	d_sym_82084	Probable steroid-binding protein 3
168**	1.4e-05	0.0039865	0.101	0.01	4.772	kb8_rep_c26	mf105_rep_c1265	c_sym_93700	d_sym_56095	Photosystem II 44 kDa reaction center protein
170**	0.001705	0.0466448	0.028	0.006	1.612	kb8_rep_c1803	mf105_rep_c1304	c_sym_31856	d_sym_29305	Acyl-CoA dehydrogenase
181**	0.001075	0.0396514	0.073	0.005	4.096	kb8_rep_c5064	mf105_rep_c6576	c_sym_14392	d_sym_8653	60S ribosomal protein L8, mitochondrial
193	0.035458	0.247771	0.056	0.142	3.874	kb8_rep_c1996	mf105_rep_c8552	c_sym_55811	d_sym_45445	--
199	0.043246	0.264824	0.018	0.0001	4.735	kb8_rep_c1076	mf105_c26845	c_sym_33811	d_sym_42404	60S ribosomal protein L10
202	0.031125	0.232795	0.032	0.153	2.8	kb8_rep_c14432	mf105_rep_c5216	c_sym_93509	d_sym_44192	Photosystem I reaction center subunit IV, chloroplastic
217	0.047199	0.269892	0.056	0.169	6.357	kb8_c7246	mf105_rep_c829	c_sym_29157	d_sym_29417	--
228	0.048414	0.272988	0.048	0.134	4.091	kb8_c22434	mf105_rep_c8022	c_sym_50807	d_sym_38547	--
246**	0.001639	0.0466448	0.111	0.016	5.923	kb8_c7513	mf105_c39471	c_sym_33642	d_sym_44495	Profilin
263	0.047311	0.269892	0.04	0.016	3.071	kb8_rep_c2618	mf105_rep_c14105	c_sym_26486	d_sym_29909	--
266	0.036737	0.252525	0.043	0.016	3.268	kb8_rep_c3399	mf105_rep_c415	c_sym_30082	d_sym_63099	UDP-glucuronic acid decarboxylase 1
285	0.030902	0.232795	0.051	0.001	4.434	kb8_rep_c3308	mf105_rep_c4130	c_sym_34579	d_sym_3210	--
298	0.030286	0.232795	0.028	0.105	3.701	kb8_rep_c16202	mf105_rep_c243	c_sym_26466	d_sym_7291	Uncharacterized oxidoreductase ykpB
299**	0.000779	0.03697	0.067	0.016	2.961	kb8_rep_c1258	mf105_c12706	c_sym_29656	d_sym_37836	--
314**	0.000248	0.0203222	0.138	0.032	2.742	kb8_rep_c3564	mf105_c20771	c_sym_31630	d_sym_1995	Proteasome subunit beta type-4
322^	0.016588	0.168694	0.058	0.01	3.069	kb8_rep_c12139	mf105_c28603	c_sym_70829	d_sym_44923	Ras-related protein Rab-6A
329^	0.008615	0.112659	0.009	0.173	1.876	kb8_rep_c55457	mf105_c20049	c_sym_31905	d_sym_41609	Isocitrate lyase
337	0.042106	0.260645	0.036	0.107	3.997	kb8_rep_c1176	mf105_c15582	c_sym_27265	d_sym_33929	--
350	0.045507	0.269801	0.036	0.01	3.945	kb8_rep_c98	mf105_rep_c2070	c_sym_93357	d_sym_100092	Malate dehydrogenase, mitochondrial
352^	0.003931	0.0799537	0.044	999	2.511	kb8_rep_c26472	mf105_rep_c209	c_sym_27003	d_sym_88148	Fucoxanthin-chlorophyll a-c binding protein F, chloroplastic
360^	0.016773	0.169066	0.062	0.025	2.282	kb8_rep_c3352	mf105_rep_c1633	c_sym_27907	d_sym_100975	Eukaryotic translation initiation factor 3 subunit I
362	0.041652	0.260645	0.087	999	5.523	kb8_c28563	mf105_rep_c3349	c_sym_81318_96265	d_sym_58548	Protein notum homolog
365^	0.006832	0.10257	0.018	999	4.359	kb8_c25161	mf105_c23720	c_sym_31432	d_sym_33290	Chaperone protein DnaJ
374**	0.002021	0.0491466	0.029	0.0002	5.118	kb8_c4345	mf105_rep_c18832	c_sym_2674	d_sym_47059	Cathepsin D 30 kDa heavy chain
409	0.030122	0.232795	0.044	0.019	4.827	kb8_rep_c321	mf105_rep_c25943	c_sym_27272	d_sym_32015	Cell division control protein 48
424	0.042005	0.260645	0.028	0.099	3.34	kb8_rep_c2373	mf105_rep_c1968	c_sym_31842	d_sym_114657	Prefoldin subunit 3
430^	0.022633	0.201398	0.041	0.01	4.388	kb8_rep_c812	mf105_rep_c933	c_sym_77264	d_sym_39531	Malonyl-CoA-acyl carrier protein transacylase, mitochondrial
431^	0.010442	0.125194	0.051	0.009	5.398	kb8_rep_c2638	mf105_rep_c2946	c_sym_66813	d_sym_39816	Radial spoke head 10 homolog B
440^	0.008953	0.113305	0.018	0.056	3.162	kb8_rep_c2280	mf105_rep_c156	c_sym_26894	d_sym_88089	Replication factor C subunit 2
444^	0.002175	0.0505577	0.101	0.014	6.217	kb8_rep_c14517	mf105_rep_c15051	c_sym_12504_48410	d_sym_9863	Probable calcium-binding protein CML8
448	0.038517	0.252525	0.132	0.055	4.969	kb8_c15320	mf105_c23997	c_sym_29987	d_sym_99722	--
451	0.040197	0.252952	0.047	0.131	3.386	kb8_rep_c3401	mf105_rep_c1901	c_sym_26519	d_sym_42238	Mitochondrial 2-oxodicarboxylate carrier 2
460^	0.012785	0.14138	0.03	0.134	5.143	kb8_rep_c2219	mf105_rep_c589	c_sym_35039	d_sym_86289	Uncharacterized isochorismatase family protein yddQ
471	0.030478	0.232795	0.049	0.004	4.558	kb8_rep_c6296	mf105_c30657	c_sym_78577	d_sym_2694	--
476^	0.015492	0.161884	0.013	0.056	3.097	kb8_c52757	mf105_rep_c12001	c_sym_32715	d_sym_41921	Mitochondrial substrate carrier family protein N
485**	0.000857	0.0372073	0.063	0.001	5.457	kb8_rep_c262	mf105_rep_c1620	c_sym_49897	d_sym_29614	--
491^	0.004883	0.0928854	0.043	0.358	4.945	kb8_rep_c30109	mf105_rep_c3659	c_sym_27027	d_sym_51671	Abhydrolase domain-containing protein 13
510^	0.023216	0.204985	0.048	0.014	3.429	kb8_rep_c2753	mf105_rep_c561	c_sym_47436	d_sym_93255	Protein transport protein bos1
511**	3e-05	0.00488143	0.119	0.013	5.074	kb8_c13829	mf105_rep_c2809	c_sym_29041	d_sym_3519	--
515^	0.021901	0.196419	0.041	0.094	2.791	kb8_rep_c2362	mf105_rep_c863	c_sym_77158	d_sym_32509	Palmitoyl-monogalactosyldiacylglycerol delta-7 desaturase, chloroplastic
533^	0.011053	0.131139	0.055	0.748	4.799	kb8_c13372	mf105_rep_c3604	c_sym_33904	d_sym_62051	Probable cold shock protein y4cH
535	0.030971	0.232795	0.067	0.192	2.49	kb8_rep_c7000	mf105_rep_c1804	c_sym_29281	d_sym_94025	--
550^	0.018822	0.178652	0.221	0.101	1.981	kb8_rep_c211	mf105_rep_c8137	c_sym_27639	d_sym_2566	--
565^	0.01998	0.185372	0.063	0.167	4.115	kb8_c10588	mf105_rep_c9775	c_sym_41404	d_sym_54306	--
572^	0.008733	0.112659	0.103	0.03	2.882	kb8_rep_c3035	mf105_rep_c12004	c_sym_3608	d_sym_2482	--
582^	0.007265	0.106088	0.132	0.024	6.229	kb8_rep_c1281	mf105_rep_c89	c_sym_26695	d_sym_90373	--
585^	0.002232	0.050845	0.097	0.025	4.27	kb8_rep_c15465	mf105_rep_c6278	c_sym_31217	d_sym_120864	--
590**	0.0002	0.0203222	0.026	0.003	2.514	kb8_rep_c3467	mf105_rep_c8707	c_sym_34548	d_sym_101457	60S ribosomal protein L10a-2
592^	0.00558	0.0962973	0.09	0.032	3.943	kb8_c23468	mf105_c13020	c_sym_35387	d_sym_86546	--
593^	0.013921	0.148187	0.02	0.0001	6.099	kb8_s59520	mf105_c32926	c_sym_32215	d_sym_41380	40S ribosomal protein S27-2
595^	0.00683	0.10257	0.026	999	6.252	kb8_rep_c5597	mf105_rep_c107	c_sym_78430	d_sym_38734	Probable FKBP-type peptidyl-prolyl cis-trans isomerase 2, chloroplastic
599	0.030272	0.232795	0.021	0.006	2.496	kb8_rep_c439	mf105_rep_c554	c_sym_92873	d_sym_47924	Zinc finger CCCH domain-containing protein 4
604	0.047628	0.269892	0.039	0.006	4.32	kb8_rep_c8754	mf105_c29870	c_sym_41834	d_sym_39933	Chaperone protein YajL
611**	0.001114	0.0396514	0.062	7.947	3.549	kb8_c5250	mf105_rep_c6307	c_sym_78407	d_sym_120213	Uncharacterized protein At4g14100
617	0.046531	0.269892	0.033	1.587	6.546	kb8_rep_c6213	mf105_rep_c4482	c_sym_92939	d_sym_36843	Chorismate mutase, chloroplastic
618^	0.007757	0.109077	0.046	0.003	7.667	kb8_c22361	mf105_c16927	c_sym_1466	d_sym_834	Phosphatidylinositol-4-phosphate 5-kinase 8
619^	0.005088	0.0934715	0.046	0.326	5.442	kb8_c11411	mf105_rep_c3804	c_sym_93257	d_sym_62608	Leucine-rich repeat-containing protein 51
626	0.04927	0.275055	0.031	0.01	4.322	kb8_rep_c3062	mf105_rep_c1960	c_sym_26999	d_sym_32379	--
642**	0.000365	0.0207867	0.098	0.007	3.649	kb8_rep_c1495	mf105_rep_c20517	c_sym_30279	d_sym_46990	--
645**	0.000857	0.0372073	0.029	0.827	3.795	kb8_rep_c6360	mf105_rep_c716	c_sym_30733	d_sym_121199	Cytochrome b5
646	0.027035	0.221531	0.04	0.202	3.921	kb8_c6800	mf105_rep_c14038	c_sym_26702	d_sym_36720	--
647**	0.001696	0.0466448	0.075	0.01	4.65	kb8_c20536	mf105_c29714	c_sym_30847	d_sym_92065	Beta-glucanase
656^	0.003895	0.0799537	0.069	0.02	3.55	kb8_c20436	mf105_rep_c2464	c_sym_77290	d_sym_32224	WD repeat domain phosphoinositide-interacting protein 3
662	0.031271	0.232795	0.09	0.256	5.265	kb8_rep_c7567	mf105_rep_c1127	c_sym_26604	d_sym_121249	--
676**	0.002028	0.0491466	0.162	0.026	3.243	kb8_rep_c20239	mf105_rep_c33213	c_sym_21285	d_sym_12722	UMP-CMP kinase
680	0.044284	0.266876	0.056	0.147	2.641	kb8_rep_c198	mf105_rep_c7	c_sym_77218	d_sym_41371	3-hydroxyanthranilate 3,4-dioxygenase
681	0.047575	0.269892	0.157	0.059	6.141	kb8_rep_c19411	mf105_rep_c2587	c_sym_27559	d_sym_100382	Ankyrin repeat domain-containing protein 17
682^	0.006569	0.10257	0.147	0.027	4.113	kb8_c18326	mf105_rep_c25346	c_sym_78710	d_sym_52941	Uncharacterized methyltransferase At1g78140, chloroplastic
701^	0.018396	0.176076	0.051	0.006	3.009	kb8_c24540	mf105_rep_c6662	c_sym_28832	d_sym_35074	Pre-mRNA-splicing factor cwc-26
707	0.026885	0.221531	0.021	0.118	1.485	kb8_c14529	mf105_rep_c95	c_sym_80687_93554	d_sym_102235	Photosystem I reaction center subunit II
710	0.029046	0.232795	0.066	0.264	3.159	kb8_c23264	mf105_c20658	c_sym_77893	d_sym_84867	--
713^	0.0121	0.139698	0.133	0.048	4.474	kb8_c14636	mf105_rep_c5211	c_sym_27982	d_sym_46878	--
715	0.037339	0.252525	0.114	0.041	4.15	kb8_rep_c8975	mf105_rep_c41747	c_sym_29819	d_sym_70309	--
730	0.039348	0.252525	0.024	0.0001	3.28	kb8_c5540	mf105_rep_c2120	c_sym_93519	d_sym_102500	--
732**	<1E-06	0	0.113	0.001	3.495	kb8_rep_c8290	mf105_c18137	c_sym_29107	d_sym_30273	Gamma-glutamyl phosphate reductase
736^	0.015975	0.165073	0.091	0.004	4.572	kb8_s61946	mf105_rep_c24030	c_sym_28672	d_sym_33200	COBW domain-containing protein 1
745**	0.00172	0.0466448	0.089	0.007	2.854	kb8_rep_c1100	mf105_c41155	c_sym_94716	d_sym_42095	--
750^	0.008803	0.112659	0.1	0.001	3.775	kb8_rep_c405	mf105_c24180	c_sym_51817	d_sym_36342	Elongation factor P
752**	0.000339	0.0203222	0.046	0.003	2.341	kb8_rep_c3702	mf105_c19566	c_sym_34931	d_sym_66263	Rab GDP dissociation inhibitor alpha
756	0.030625	0.232795	0.071	0.197	3.695	kb8_c5427	mf105_rep_c4250	c_sym_28407	d_sym_85998	--
