# Supplementary material for: Protein evolution in two co-occurring types of Symbiodinium: an exploration into the genetic basis of thermal tolerance in Symbiodinium clade D
Source: BMC Evol Biol. 2012 Nov 12;12:217. doi: 10.1186/1471-2148-12-217 (PMC3740780; doi:10.1186/1471-2148-12-217)
Supplement: Additional file 7: Table S6 — 3-taxa (BCD) analyses testing dN/dS along the clade D lineage. [file 1471-2148-12-217-S7.xlsx]

## Sheet: S6
Table S5-S8. Test statistics from the 3- and 4-taxa codeml analyses with significant evidence for accelerated or decelerated rates of dN/dS along the clade C and clade D lineages. Results are shown for all tests that exhibited significant results (p<0.05) without correcting for multiple tests. Statistics reported include the background (BG) and foreground (FG) estimates of dN/dS, the total tree l…
Table S6. 3-taxa (BCD) analyses testing dN/dS along the clade D lineage.
Ortholog	p-value	q-value	BG dN/dS	FG dN/dS	Tree Length	B Contig	C Contig	D Contig	Swiss-prot Annotation
14**	2.9e-05	0.00488143	0.066	0.005	2.954	mf105_rep_c9376	c_sym_92928	d_sym_120228	WD repeat-containing protein 19
42^	0.020974	0.189598	0.028	0.059	1.289	mf105_rep_c571	c_sym_27430	d_sym_30966	Phthiocerol synthesis polyketide synthase type I PpsA
45**	0.000335	0.0203222	0.007	0.038	1.645	mf105_rep_c1906	c_sym_77907	d_sym_29543	Uncharacterized protein y4xO
47^	0.004893	0.0928854	0.062	0.026	1.694	mf105_rep_c4025	c_sym_93434	d_sym_120405	Vacuolar protein sorting-associated protein 35
49**	0.002088	0.0495465	0.021	0.0001	1.829	mf105_c25985	c_sym_26805	d_sym_85847	Phosphoglycerate kinase
55**	0.000279	0.0203222	0.073	0.0001	4.32	mf105_rep_c2104	c_sym_31048	d_sym_43115	Putative ammonium transporter sll0108
58^	0.013505	0.146931	0.04	0.078	2.001	mf105_rep_c212	c_sym_77155	d_sym_30185	Inner membrane ALBINO3-like protein 2, chloroplastic
87^	0.019803	0.185372	0.018	0.117	3.669	mf105_c8898	c_sym_27424	d_sym_33815	Purple acid phosphatase 7
89	0.047069	0.269892	0.233	0.0001	2.308	mf105_rep_c3650	c_sym_32001	d_sym_86331	--
107**	0.000287	0.0203222	0.077	0.008	5.343	mf105_rep_c2502	c_sym_77468	d_sym_34821	--
199^	0.026482	0.221531	0.07	0.019	2.767	mf105_rep_c3609	c_sym_92971	d_sym_34491	Ribonucleoside-diphosphate reductase large subunit
201	0.035335	0.247771	0.15	0.0001	3.383	mf105_rep_c3624	c_sym_77287	d_sym_33017	--
212	0.034245	0.245315	0.064	0.0001	1.436	mf105_rep_c7486	c_sym_31325	d_sym_124453	Electron transfer flavoprotein subunit alpha, mitochondrial
215	0.045257	0.269801	0.032	0.07	1.384	mf105_rep_c6781	c_sym_62834_80521	d_sym_100029	WD repeat-containing protein 3 homolog
251^	0.012503	0.140823	0.009	0.001	2.607	mf105_c20821	c_sym_28083	d_sym_482	Soluble inorganic pyrophosphatase 1, chloroplastic
260^	0.020181	0.185372	0.165	0.0001	2.219	mf105_rep_c2127	c_sym_27929	d_sym_33543	NAD-dependent deacetylase
261^	0.005889	0.0972112	0.026	0.0001	1.465	mf105_rep_c809	c_sym_26352	d_sym_34208	2,3-bisphosphoglycerate-dependent phosphoglycerate mutase
283^	0.01145	0.134449	0.118	0.0001	2.72	mf105_rep_c28598	c_sym_31107	d_sym_3093	Triosephosphate isomerase
312^	0.016087	0.165073	0.016	0.047	1.674	mf105_rep_c580	c_sym_27399	d_sym_46291	Ankyrin repeat domain-containing protein 2
337	0.027738	0.225668	0.03	0.007	1.408	mf105_c23237	c_sym_88376	d_sym_33221	Isocitrate dehydrogenase [NADP]
363**	0.001597	0.0466448	0.004	0.025	1.974	mf105_c23394	c_sym_26336	d_sym_99900	U5 small nuclear ribonucleoprotein 200 kDa helicase
367	0.03348	0.241353	0.069	0.03	2.029	mf105_rep_c6162	c_sym_93082	d_sym_124321	Glutamine amidotransferase
397^	0.012611	0.140823	0.07	0.018	2.633	mf105_rep_c4047	c_sym_93318	d_sym_86398	--
413	0.039925	0.252637	0.081	0.0001	2.397	mf105_rep_c331	c_sym_47829	d_sym_30331	--
430^	0.006844	0.10257	0.065	0.015	2.544	mf105_rep_c3648	c_sym_70949	d_sym_29282	CMP-sialic acid transporter
437**	2.4e-05	0.00488143	0.149	0.008	3.991	mf105_rep_c5104	c_sym_26433	d_sym_36858	Probable protein phosphatase 2C 55
447**	0.000332	0.0203222	0.112	0.0001	2.146	mf105_rep_c24504	c_sym_32196	d_sym_124961	--
456	0.044082	0.266876	0.081	0.033	2.092	mf105_rep_c5110	c_sym_27471	d_sym_39763	--
458^	0.012265	0.139698	0.139	0.0001	3.412	mf105_rep_c222	c_sym_32909	d_sym_39284	--
459	0.030643	0.232795	0.054	0.019	3.133	mf105_rep_c4672	c_sym_27851	d_sym_32785	--
461^	0.024953	0.21341	0.044	0.102	2.44	mf105_rep_c1423	c_sym_31439	d_sym_33219	--
485	0.039774	0.252637	0.049	0.0001	1.549	mf105_c12863	c_sym_38619	d_sym_34467	--
499	0.039005	0.252525	0.134	0.046	3.145	mf105_rep_c5501	c_sym_29800	d_sym_39699	DTW domain-containing protein 1
517	0.039464	0.252525	0.069	0.0001	2.853	mf105_rep_c605	c_sym_28731	d_sym_35032	--
526^	0.024644	0.21341	0.06	0.179	2.554	mf105_rep_c2508	c_sym_77431	d_sym_99698	--
548	0.049988	0.275055	0.071	0.399	2.99	mf105_rep_c3070	c_sym_29934	d_sym_42510	--
558^	0.018108	0.174788	0.028	0.08	2.78	mf105_c20437	c_sym_31226	d_sym_42766	--
579**	<1E-06	0	0.154	0.005	4.867	mf105_rep_c2995	c_sym_77714	d_sym_34858	--
608^	0.007653	0.10896	0.099	0.019	3.251	mf105_c19888	c_sym_93874	d_sym_8400	--
609**	0.001095	0.0396514	0.172	0.029	3.719	mf105_c29774	c_sym_35643	d_sym_100829	Mitogen-activated protein kinase homolog MMK1
626	0.038986	0.252525	0.162	0.072	2.633	mf105_c13367	c_sym_93273	d_sym_11980	--
687^	0.010163	0.12386	0.101	0.021	2.232	mf105_c14329	c_sym_39086	d_sym_101513	Ubiquitin-like modifier-activating enzyme ATG7
699**	0.000742	0.0367451	0.106	0.001	3.603	mf105_c23915	c_sym_34040	d_sym_8935	Protein sel-1 homolog 2
721^	0.017213	0.171979	0.07	0.23	4.923	mf105_rep_c2548	c_sym_93049	d_sym_40174	--
728^	0.008272	0.111274	0.141	0.0001	1.89	mf105_rep_c47869	c_sym_38115	d_sym_2012	--
737**	0.000108	0.013668	0.077	0.002	3.554	mf105_rep_c15636	c_sym_37711	d_sym_33874	Magnesium transporter NIPA4
776^	0.002559	0.0549944	0.192	0.0001	1.745	mf105_rep_c21952	c_sym_79481	d_sym_89954	Nitrite reductase [NAD(P)H]
785^	0.026137	0.220519	0.08	0.0001	3.833	mf105_rep_c1069	c_sym_29542	d_sym_100219	--
810^	0.005765	0.0971165	0.067	0.001	1.004	mf105_rep_c2406	c_sym_6390	d_sym_42817	--
811^	0.020097	0.185372	0.017	0.0001	1.591	mf105_s52116	c_sym_1594	d_sym_58902	Putative pre-mRNA-splicing factor ATP-dependent RNA helicase DHX15
813^	0.006589	0.10257	0.143	0.025	1.987	mf105_c19153	c_sym_27594	d_sym_41814	--
820	0.042716	0.262992	0.063	0.138	2.364	mf105_rep_c1020	c_sym_77642	d_sym_40205	--
832	0.04978	0.275055	0.09	0.012	0.927	mf105_rep_c8521	c_sym_73432	d_sym_36043	Vesicle transport v-SNARE 13
851	0.044674	0.267809	0.062	0.0001	3.892	mf105_c40593	c_sym_30245	d_sym_29783	Tubulin alpha-2 chain
862	0.037055	0.252525	0.232	0.071	4.762	mf105_rep_c9949	c_sym_77454	d_sym_32421	--
871^	0.005515	0.0962973	0.109	0.003	4.195	mf105_rep_c1143	c_sym_77722	d_sym_39277	Ankyrin-3
907**	0.000538	0.0278537	0.121	0.006	4.921	mf105_rep_c141	c_sym_28325	d_sym_33695	--
916**	0.000882	0.0372073	0.173	0.007	3.745	mf105_rep_c233	c_sym_28609	d_sym_114448	Agkisacutacin subunit B
928	0.026835	0.221531	0.091	0.0001	1.134	mf105_c21167	c_sym_31822	d_sym_39343	60S ribosomal protein L14
934	0.031514	0.232988	0.148	0.0001	1.974	mf105_rep_c6342	c_sym_9968	d_sym_100614	--
946	0.044074	0.266876	0.184	0.502	3.239	mf105_rep_c424	c_sym_92871	d_sym_121237	--
949	0.046757	0.269892	0.072	0.027	2.313	mf105_rep_c6047	c_sym_47810	d_sym_101122	--
952	0.039407	0.252525	0.116	0.033	4.119	mf105_rep_c18150	c_sym_93384	d_sym_32596	Multidrug resistance protein 1
955**	0.00107	0.0396514	0.01	0.094	1.316	mf105_rep_c5192	c_sym_57164	d_sym_8997	6,7-dimethyl-8-ribityllumazine synthase
978	0.034836	0.247771	0.025	0.083	1.963	mf105_rep_c10895	c_sym_27209	d_sym_54567	Glyoxal reductase
990^	0.002433	0.0532921	0.146	0.005	3.815	mf105_rep_c5086	c_sym_77769	d_sym_3491	Katanin p80 WD40-containing subunit B1
992^	0.017887	0.174788	0.046	0.007	2.587	mf105_c19935	c_sym_43799	d_sym_122312	14 kDa zinc-binding protein
996^	0.008076	0.111274	0.035	0.0001	1.609	mf105_c38090	c_sym_32568	d_sym_860	60S ribosomal protein L35
1001^	0.005798	0.0971165	0.005	0.053	1.541	mf105_rep_c723	c_sym_46525	d_sym_40670	--
1008^	0.008304	0.111274	0.031	0.003	3.205	mf105_c29054	c_sym_17142	d_sym_86843	--
1027**	0.000259	0.0203222	0.071	0.006	2.094	mf105_rep_c8977	c_sym_59570	d_sym_36714	Phosphomannomutase
1034^	0.009699	0.121397	0.014	0.102	1.553	mf105_c32523	c_sym_36668	d_sym_63045	Transmembrane protein 93
1037	0.037991	0.252525	0.093	0.223	1.626	mf105_rep_c546	c_sym_32102_79764	d_sym_33940	--
1045**	0.000238	0.0203222	0.184	0.003	2.962	mf105_c18093	c_sym_11836	d_sym_4555	--
1046^	0.00876	0.112659	0.124	0.003	4.946	mf105_c36964	c_sym_80121	d_sym_37302	Transmembrane protein 144 homolog
1058^	0.006483	0.10257	0.169	0.012	1.683	mf105_c26546	c_sym_393	d_sym_1834	DNA replication complex GINS protein PSF1
1068**	1e-06	0.000379667	0.284	0.008	3.366	mf105_rep_c18274	c_sym_30000	d_sym_41989	Alpha-protein kinase 1
1073^	0.013545	0.146931	0.012	999	1.266	mf105_rep_c9126	c_sym_87541	d_sym_11460	Protein PEROXIN-4
1074	0.029809	0.232795	0.176	0.055	2.477	mf105_rep_c2600	c_sym_77405	d_sym_33808	--
1077^	0.010222	0.12386	0.06	0.0001	1.766	mf105_rep_c3547	c_sym_43900	d_sym_1968	Ubiquitin-fold modifier-conjugating enzyme 1
1079^	0.018054	0.174788	0.073	999	3.564	mf105_rep_c4733	c_sym_73988	d_sym_45019	E3 ubiquitin-protein ligase makorin
1080^	0.005034	0.0934715	0.159	0.029	1.992	mf105_rep_c22519	c_sym_49455	d_sym_122275	Transketolase
1111^	0.024514	0.21341	0.116	0.437	1.648	mf105_rep_c2571	c_sym_30926	d_sym_39356	--
1112**	0.001419	0.0448956	0.306	0.0001	2.122	mf105_s71378	c_sym_39381	d_sym_45036	Protein transport protein Sec61 subunit alpha
1113	0.03268	0.238341	0.045	0.147	2.319	mf105_c45990	c_sym_7496	d_sym_57849	60S ribosomal protein L40
1114**	0.000987	0.0396514	0.004	0.123	1.131	mf105_rep_c10339	c_sym_77540	d_sym_101316	Growth arrest-specific protein 8 homolog
1123**	0.001281	0.0429135	0.068	0.0004	2.154	mf105_rep_c7772	c_sym_35162	d_sym_10876	--
1124^	0.005526	0.0962973	0.017	0.119	4.984	mf105_rep_c2524	c_sym_97165	d_sym_85758	DNA-directed RNA polymerase II subunit RPB11
1127^	0.01012	0.12386	0.084	0.012	2.269	mf105_c33786	c_sym_44356	d_sym_5156	2-oxoglutarate dehydrogenase, mitochondrial
1128^	0.024919	0.21341	0.094	0.018	1.246	mf105_c36788	c_sym_10660	d_sym_58897	Putative dihydroxy-acid dehydratase, mitochondrial
1137**	0.001278	0.0429135	0.133	0.015	2.09	mf105_rep_c46242	c_sym_71596	d_sym_115288	DEAD-box ATP-dependent RNA helicase 27
1147^	0.005191	0.09385	0.066	0.0001	1.414	mf105_rep_c43704	c_sym_7104	d_sym_74706	--
1149	0.036263	0.251851	0.073	0.016	2.168	mf105_c44603	c_sym_80374	d_sym_30527	--
1152^	0.007381	0.106417	0.007	0.115	1.384	mf105_rep_c3227	c_sym_33818	d_sym_125015	--
1172^	0.012248	0.139698	0.347	0.009	4.149	mf105_rep_c7231	c_sym_32707	d_sym_42477	--
1190**	0.001535	0.0466448	0.084	0.001	2.639	mf105_s58131	c_sym_72213	d_sym_6503	--
1192^	0.002301	0.051389	0.018	266.392	1.901	mf105_rep_c21238	c_sym_19079	d_sym_66630	--
1193**	0.001814	0.0480499	0.198	0.018	1.511	mf105_s59959	c_sym_54690	d_sym_52388	Glucosylceramidase
1201**	0.001895	0.0490547	0.056	0.0001	2.107	mf105_s64686	c_sym_3868	d_sym_17380	Sodium/potassium/calcium exchanger Nckx30C
1239	0.035263	0.247771	0.032	0.0001	1.607	mf105_c42102	c_sym_72755	d_sym_45673	rRNA-processing protein FCF1 homolog
1241**	0.002027	0.0491466	0.065	0.002	1.77	mf105_s64618	c_sym_91513	d_sym_16151	Magnesium-chelatase subunit ChlD
1243^	0.013758	0.147834	0.027	999	1.133	mf105_c29926	c_sym_2977	d_sym_76821	Dynein-1-alpha heavy chain, flagellar inner arm I1 complex
1246^	0.02064	0.188072	0.014	999	2.545	mf105_rep_c32124	c_sym_58291	d_sym_118783	Putative pre-mRNA-splicing factor ATP-dependent RNA helicase DHX15
1271	0.038466	0.252525	0.011	61.228	4.793	mf105_c36176	c_sym_73890	d_sym_17509	--
1281^	0.014648	0.154482	0.025	0.224	3.205	mf105_rep_c32065	c_sym_38297_73201	d_sym_47165	--
1298	0.047608	0.269892	0.095	0.0001	3.175	mf105_rep_c18262	c_sym_100113	d_sym_474	Actin-2
1299	0.049888	0.275055	0.04	999	1.716	mf105_rep_c12141	c_sym_62142	d_sym_55152	Puromycin-sensitive aminopeptidase
1308^	0.007142	0.105646	0.0001	999	1.157	mf105_s60834	c_sym_97452	d_sym_106522	Heat shock protein 90
1314**	0.001325	0.0431193	0.335	0.046	2.089	mf105_s55426	c_sym_10049	d_sym_53207	Solute carrier family 35 member E2B
1352^	0.006126	0.0996788	0.099	0.585	3.087	mf105_c31796	c_sym_74786	d_sym_56452	Potassium voltage-gated channel subfamily V member 2
