# Supplementary material for: Protein evolution in two co-occurring types of Symbiodinium: an exploration into the genetic basis of thermal tolerance in Symbiodinium clade D
Source: BMC Evol Biol. 2012 Nov 12;12:217. doi: 10.1186/1471-2148-12-217 (PMC3740780; doi:10.1186/1471-2148-12-217)
Supplement: Additional file 8: Table S7 — 4-taxa (ABCD) analyses testing dN/dS along the clade C lineage. [file 1471-2148-12-217-S8.xlsx]

## Sheet: S7
Table S5-S8. Test statistics from the 3- and 4-taxa codeml analyses with significant evidence for accelerated or decelerated rates of dN/dS along the clade C and clade D lineages. Results are shown for all tests that exhibited significant results (p<0.05) without correcting for multiple tests. Statistics reported include the background (BG) and foreground (FG) estimates of dN/dS, the total tree l…
Table S7. 4-taxa (ABCD) analyses testing dN/dS along the clade C lineage.
Ortholog	p-value	q-value	BG dN/dS	FG dN/dS	Tree Length	A contig	B Contig	C Contig	D contig	Swiss-prot Annotation
15^	0.00176	0.0871583	0.004	0.051	2.528	kb8_rep_c164	mf105_rep_c290	c_sym_93528	d_sym_34677	Serine/threonine-protein phosphatase PP2A-3 catalytic subunit
29^	0.003316	0.105712	0.048	0.008	3.07	kb8_rep_c6726	mf105_rep_c14499	c_sym_70746	d_sym_85438	60S acidic ribosomal protein P0
30^	0.006182	0.146694	0.07	0.006	7.981	kb8_rep_c3955	mf105_rep_c1281	c_sym_26532	d_sym_32263	Hydroxyacylglutathione hydrolase 3, mitochondrial
38	0.029788	0.300406	0.041	0.145	3.955	kb8_rep_c3233	mf105_rep_c6010	c_sym_31203	d_sym_87657	Pre-mRNA-splicing factor CWC25 homolog
39^	0.00664	0.151259	0.051	0.217	3.33	kb8_c8853	mf105_rep_c6335	c_sym_80050	d_sym_100888	--
40^	0.01523	0.225951	0.041	0.003	6.558	kb8_rep_c4987	mf105_rep_c11107	c_sym_33459	d_sym_1489	Pre-mRNA-splicing regulator WTAP
43	0.04251	0.333923	0.141	0.044	3.092	kb8_c18970	mf105_rep_c4124	c_sym_7597_91456	d_sym_34572	TVP38/TMEM64 family membrane protein ydjX
49^	0.004366	0.12129	0.027	0.089	2.585	kb8_rep_c3743	mf105_rep_c24	c_sym_77176	d_sym_30988	Glycerate dehydrogenase
64^	0.00639	0.148535	0.097	0.309	5.861	kb8_c5797	mf105_rep_c1547	c_sym_31646	d_sym_100457	Uncharacterized MFS-type transporter MJ1560
78	0.046132	0.3478	0.078	0.007	6.776	kb8_c41912	mf105_c15863	c_sym_28743	d_sym_411	--
79	0.018405	0.241405	0.016	0.003	3.858	kb8_rep_c3259	mf105_c24185	c_sym_27572	d_sym_120165	60 kDa chaperonin 1
80**	0.000116	0.0264248	0.151	0.023	2.348	kb8_rep_c32283	mf105_c31675	c_sym_78221	d_sym_62354	Protein translation factor SUI1 homolog
85	0.01831	0.241405	0.022	0.005	4.11	kb8_rep_c6659	mf105_rep_c127	c_sym_77707	d_sym_30533	Acyl-CoA dehydrogenase
91	0.036005	0.315459	0.07	0.033	4.058	kb8_rep_c856	mf105_rep_c330	c_sym_92907	d_sym_89328	Fatty acid desaturase 2-like protein
101	0.036918	0.318558	0.039	0.071	2.884	kb8_rep_c13590	mf105_rep_c7316	c_sym_26646	d_sym_32201	Protein Rf1, mitochondrial
109^	0.002296	0.104606	0.035	0.119	4.387	kb8_rep_c2088	mf105_rep_c724	c_sym_77195	d_sym_29895	Tartrate-resistant acid phosphatase type 5
126^	0.000664	0.0630247	0.114	0.422	4.192	kb8_rep_c2144	mf105_rep_c10799	c_sym_27873	d_sym_39155	--
134^	0.017387	0.2386	0.15	0.031	2.984	kb8_rep_c14019	mf105_rep_c1063	c_sym_40880	d_sym_8864	--
143^	0.001588	0.0871583	0.021	0.127	5.629	kb8_rep_c7060	mf105_rep_c3017	c_sym_13447	d_sym_31012	--
148^	0.007623	0.163552	0.072	0.338	3.709	kb8_rep_c10795	mf105_rep_c8703	c_sym_78008	d_sym_43033	--
154^	0.012882	0.207202	0.025	1.056	4.58	kb8_c19210	mf105_c10708	c_sym_35169	d_sym_86508	Elongation factor 1-alpha
155**	0.000145	0.0268479	0.057	0.246	3.066	kb8_rep_c3433	mf105_rep_c274	c_sym_27596	d_sym_101441	30S ribosomal protein S4, chloroplastic
161^	0.012316	0.207202	0.083	0.213	3.518	kb8_rep_c1412	mf105_rep_c733	c_sym_10321	d_sym_36615	Cell growth-regulating nucleolar protein
167	0.041458	0.331908	0.036	0.149	7.03	kb8_rep_c4783	mf105_rep_c4883	c_sym_77785	d_sym_89510	--
184	0.034421	0.311155	0.014	0.053	2.067	kb8_rep_c31028	mf105_c21458	c_sym_2688	d_sym_5779	Protein transport protein bet1
185^	0.005916	0.143369	0.079	0.326	2.649	kb8_rep_c3498	mf105_c8104	c_sym_96020	d_sym_39227	--
191	0.040748	0.331514	0.024	0.004	2.391	kb8_rep_c1186	mf105_rep_c159	c_sym_32259	d_sym_91169	Peptidyl-prolyl cis-trans isomerase
199^	0.012916	0.207202	0.006	0.05	4.735	kb8_rep_c1076	mf105_c26845	c_sym_33811	d_sym_42404	60S ribosomal protein L10-like
208^	0.007002	0.156378	0.029	0.149	3.006	kb8_c16171	mf105_rep_c3152	c_sym_80284	d_sym_1241	--
214	0.027309	0.285367	0.05	0.159	6.042	kb8_rep_c21127	mf105_rep_c1437	c_sym_80199	d_sym_100993	Golgin subfamily A member 6-like protein 2
218	0.039122	0.325654	0.111	1.415	6.227	kb8_rep_c1049	mf105_rep_c12855	c_sym_77156	d_sym_100691	Probable sodium-coupled neutral amino acid transporter 6
219	0.020961	0.259506	0.032	0.15	4.236	kb8_c18744	mf105_rep_c900	c_sym_91208	d_sym_103010	Probable GMP synthase [glutamine-hydrolyzing]
250	0.038915	0.325654	0.034	0.116	5.357	kb8_rep_c2662	mf105_rep_c5638	c_sym_31135	d_sym_69762	--
258	0.030773	0.300406	0.021	0.0001	3.365	kb8_c15772	mf105_rep_c2499	c_sym_2126_10302	d_sym_93071	TVP38/TMEM64 family membrane protein slr0305
259^	0.001026	0.068742	0.027	0.162	2.385	kb8_rep_c15457	mf105_rep_c18	c_sym_36462	d_sym_42325	Protein disulfide-isomerase-like protein EhSep2
260^	0.008467	0.172213	0.025	0.01	2.914	kb8_rep_c1392	mf105_c18396	c_sym_77790	d_sym_31738	Flagellar WD repeat-containing protein Pf20
263	0.049816	0.367632	0.039	0.009	3.071	kb8_rep_c2618	mf105_rep_c14105	c_sym_26486	d_sym_29909	--
264^	0.004935	0.13072	0.056	0.217	5.957	kb8_rep_c8518	mf105_rep_c2520	c_sym_27406	d_sym_64772	Exoglucanase 1
266^	0.00301	0.105712	0.025	0.095	3.268	kb8_rep_c3399	mf105_rep_c415	c_sym_30082	d_sym_63099	UDP-glucuronic acid decarboxylase 1
268**	0.00032	0.036448	0.018	730.281	3.419	kb8_c16050	mf105_rep_c180	c_sym_5143	d_sym_3538	Cytochrome c
290^	0.012031	0.207202	0.084	0.336	5.744	kb8_rep_c1275	mf105_rep_c100	c_sym_27647	d_sym_101179	--
322^	0.003617	0.108415	0.031	0.147	3.069	kb8_rep_c12139	mf105_c28603	c_sym_70829	d_sym_44923	Ras-related protein Rab-6A
324^	0.001691	0.0871583	0.075	0.342	4.29	kb8_rep_c2179	mf105_rep_c3539	c_sym_35414	d_sym_87234	--
344^	0.002776	0.105712	0.021	0.077	3.157	kb8_rep_c1880	mf105_rep_c8505	c_sym_77236	d_sym_32950	60S ribosomal protein L3
346^	0.003927	0.111821	0.023	0.379	5.896	kb8_rep_c2096	mf105_rep_c2181	c_sym_78241	d_sym_100935	Protein gar2
354^	0.007754	0.163552	0.027	256.362	3.882	kb8_rep_c443	mf105_rep_c311	c_sym_29066	d_sym_121276	--
357^	0.014662	0.225951	0.063	0.021	2.919	kb8_rep_c1416	mf105_rep_c1928	c_sym_31014	d_sym_100090	Transmembrane 9 superfamily member 4
364^	0.001013	0.068742	0.019	0.261	3.986	kb8_c32292	mf105_rep_c3421	c_sym_79740	d_sym_15152	Probable cytochrome c-type heme lyase
370	0.026766	0.284012	0.118	0.298	3.736	kb8_c10752	mf105_c14509	c_sym_28470	d_sym_46995	--
371	0.018816	0.241405	0.104	0.355	5.248	kb8_c21573	mf105_rep_c2112	c_sym_30925	d_sym_94142	ATP-dependent DNA helicase PIF1
391^	0.000967	0.068742	0.056	0.002	2.699	kb8_rep_c4562	mf105_rep_c29076	c_sym_26444	d_sym_40161	--
394	0.046414	0.3478	0.033	0.008	5.418	kb8_c7732	mf105_rep_c760	c_sym_49696	d_sym_115212	V-type proton ATPase subunit D
402^	0.003362	0.105712	0.03	0.391	5.843	kb8_rep_c6418	mf105_rep_c983	c_sym_77792	d_sym_38213	Protein disulfide-isomerase A4
419^	0.012564	0.207202	0.021	0.083	4.536	kb8_rep_c206	mf105_rep_c149	c_sym_40235	d_sym_120084	--
421	0.03158	0.302266	0.026	0.006	2.65	kb8_rep_c768	mf105_rep_c3236	c_sym_31924	d_sym_120295	Ferredoxin--NADP reductase, leaf isozyme, chloroplastic
425	0.041962	0.331908	0.05	0.219	4.937	kb8_rep_c329	mf105_rep_c880	c_sym_30324	d_sym_10001	--
430**	0.000201	0.0286174	0.019	0.111	4.388	kb8_rep_c812	mf105_rep_c933	c_sym_77264	d_sym_39531	Malonyl-CoA-acyl carrier protein transacylase, mitochondrial
444^	0.003741	0.109256	0.093	0.021	6.217	kb8_rep_c14517	mf105_rep_c15051	c_sym_12504_48410	d_sym_9863	Putative calmodulin-like protein 6
448^	0.017057	0.236926	0.123	0.033	4.969	kb8_c15320	mf105_c23997	c_sym_29987	d_sym_99722	--
454	0.043885	0.337737	0.131	0.019	3.39	kb8_rep_c13625	mf105_c9256	c_sym_28871	d_sym_101562	--
479	0.023426	0.275802	0.096	0.015	4.399	kb8_c30975	mf105_c12813	c_sym_28411	d_sym_100390	--
485^	0.007288	0.159635	0.031	0.209	5.457	kb8_rep_c262	mf105_rep_c1620	c_sym_49897	d_sym_29614	--
490	0.035279	0.311494	0.08	0.014	2.323	kb8_rep_c564	mf105_rep_c361	c_sym_52275	d_sym_1786	Cytochrome c oxidase subunit 1+2
493^	0.005108	0.132228	0.027	0.078	3.264	kb8_rep_c5621	mf105_rep_c2366	c_sym_60364_84530	d_sym_120157	NEDD8-activating enzyme E1 catalytic subunit
495	0.026003	0.284012	0.024	0.088	2.792	kb8_c14823	mf105_rep_c476	c_sym_29127	d_sym_2079	U1 small nuclear ribonucleoprotein A
502^	0.003434	0.105712	0.042	0.0001	2.688	kb8_c25770	mf105_c23456	c_sym_93388	d_sym_80875	Probable cytochrome c-type heme lyase
515	0.022996	0.27571	0.06	0.018	2.791	kb8_rep_c2362	mf105_rep_c863	c_sym_77158	d_sym_32509	Palmitoyl-monogalactosyldiacylglycerol delta-7 desaturase, chloroplastic
521	0.02289	0.27571	0.027	0.01	3.468	kb8_rep_c4832	mf105_rep_c416	c_sym_28279	d_sym_30542	Elongation factor G, chloroplastic
533^	0.002532	0.105712	0.122	0.018	4.799	kb8_c13372	mf105_rep_c3604	c_sym_33904	d_sym_62051	--
535	0.024435	0.281126	0.069	0.191	2.49	kb8_rep_c7000	mf105_rep_c1804	c_sym_29281	d_sym_94025	--
545	0.034189	0.311155	0.033	0.009	4.224	kb8_rep_c1739	mf105_c8613	c_sym_26824	d_sym_33444	Aspartate-semialdehyde dehydrogenase
550	0.018822	0.241405	0.101	0.221	1.981	kb8_rep_c211	mf105_rep_c8137	c_sym_27639	d_sym_2566	--
559^	0.001125	0.0711875	0.024	0.092	1.919	kb8_rep_c1335	mf105_rep_c1350	c_sym_93374	d_sym_606	Proteasome subunit beta type-7
560**	7.8e-05	0.0222105	0.032	0.158	2.541	kb8_rep_c2470	mf105_rep_c8899	c_sym_95508	d_sym_30164	Proteasome subunit beta type-6
564	0.044418	0.339544	0.009	12.163	5.379	kb8_c14822	mf105_rep_c8213	c_sym_64556	d_sym_93181	N-alpha-acetyltransferase 20, NatB catalytic subunit
584^	0.002207	0.104606	0.021	0.093	4.136	kb8_rep_c6619	mf105_rep_c2812	c_sym_93416	d_sym_101842	--
587	0.040253	0.329843	0.041	0.011	3.225	kb8_rep_c6007	mf105_rep_c4292	c_sym_46654	d_sym_29755	--
616	0.030092	0.300406	0.004	999	5.487	kb8_rep_c11778	mf105_rep_c12645	c_sym_80890	d_sym_47423	--
619^	0.015275	0.225951	0.104	0.023	5.442	kb8_c11411	mf105_rep_c3804	c_sym_93257	d_sym_62608	Leucine-rich repeat-containing protein 51
631	0.044851	0.340569	0.022	0.078	6.434	kb8_rep_c15	mf105_rep_c1891	c_sym_77750	d_sym_99972	Glutamate [NMDA] receptor-associated protein 1
642	0.025287	0.282371	0.081	0.022	3.649	kb8_rep_c1495	mf105_rep_c20517	c_sym_30279	d_sym_46990	--
645^	0.012652	0.207202	0.084	0.016	3.795	kb8_rep_c6360	mf105_rep_c716	c_sym_30733	d_sym_121199	Cytochrome b5 isoform 1
646^	0.003164	0.105712	0.077	0.009	3.921	kb8_c6800	mf105_rep_c14038	c_sym_26702	d_sym_36720	--
647^	0.01255	0.207202	0.072	0.006	4.65	kb8_c20536	mf105_c29714	c_sym_30847	d_sym_92065	Endo-beta-1,3-1,4 glucanase
654	0.030941	0.300406	0.039	0.662	4.706	kb8_c12130	mf105_rep_c4474	c_sym_37593	d_sym_41105	Ras-related protein Rab-21
656**	<1E-06	0	0.029	0.182	3.55	kb8_c20436	mf105_rep_c2464	c_sym_77290	d_sym_32224	Autophagy-related protein 18
657	0.030472	0.300406	0.025	0.011	4.394	kb8_rep_c7605	mf105_rep_c1313	c_sym_29901	d_sym_101082	Cytochrome b2, mitochondrial
676^	0.01098	0.203844	0.152	0.037	3.243	kb8_rep_c20239	mf105_rep_c33213	c_sym_21285	d_sym_12722	Cytidylate kinase
698	0.019075	0.241405	0.039	0.014	1.948	kb8_rep_c24275	mf105_rep_c8295	c_sym_28666	d_sym_101224	ADP,ATP carrier protein
699^	0.001465	0.0871583	0.054	123.614	4.83	kb8_rep_c10580	mf105_rep_c6676	c_sym_32681	d_sym_34944	Uncharacterized RNA-binding protein C660.15
714^	0.007931	0.164244	0.016	0.075	5.641	kb8_rep_c5288	mf105_rep_c832	c_sym_93016	d_sym_39922	Elongation factor Ts
725^	0.002968	0.105712	0.014	999	7.797	kb8_rep_c21496	mf105_rep_c3944	c_sym_94410	d_sym_66074	Ribosome-recycling factor
732**	4.5e-05	0.017085	0.092	0.027	3.495	kb8_rep_c8290	mf105_c18137	c_sym_29107	d_sym_30273	Probable gamma-glutamyl phosphate reductase
736^	0.000778	0.0681648	0.108	0.002	4.572	kb8_s61946	mf105_rep_c24030	c_sym_28672	d_sym_33200	--
748^	0.005833	0.143369	0.041	0.004	4.32	kb8_rep_c4996	mf105_rep_c17533	c_sym_41159	d_sym_47283	Embryonic polyadenylate-binding protein 2
