# Supplementary material for: Protein evolution in two co-occurring types of Symbiodinium: an exploration into the genetic basis of thermal tolerance in Symbiodinium clade D
Source: BMC Evol Biol. 2012 Nov 12;12:217. doi: 10.1186/1471-2148-12-217 (PMC3740780; doi:10.1186/1471-2148-12-217)
Supplement: Additional file 9: Table S8 — 3-taxa (BCD) analyses testing dN/dS along the clade C lineage. [file 1471-2148-12-217-S9.xlsx]

## Sheet: S8
Table S5-S8. Test statistics from the 3- and 4-taxa codeml analyses with significant evidence for accelerated or decelerated rates of dN/dS along the clade C and clade D lineages. Results are shown for all tests that exhibited significant results (p<0.05) without correcting for multiple tests. Statistics reported include the background (BG) and foreground (FG) estimates of dN/dS, the total tree l…
Table S8. 3-taxa (BCD) analyses testing dN/dS along the clade C lineage.
Ortholog	p-value	q-value	BG dN/dS	FG dN/dS	Tree Length	B Contig	C Contig	D Contig	Swiss-prot Annotation
45^	0.003033	0.105712	0.024	0.004	1.645	mf105_rep_c1906	c_sym_77907	d_sym_29543	Uncharacterized protein y4xO
58^	0.011966	0.207202	0.069	0.028	2.001	mf105_rep_c212	c_sym_77155	d_sym_30185	Inner membrane ALBINO3-like protein 2, chloroplastic
87	0.027563	0.285402	0.038	0.002	3.669	mf105_c8898	c_sym_27424	d_sym_33815	Purple acid phosphatase 7
90^	0.005451	0.137971	0.045	0.004	1.34	mf105_c14613	c_sym_26467	d_sym_33006	Pentatricopeptide repeat-containing protein At1g62930, chloroplastic
100	0.032021	0.303933	0.023	0.058	2.437	mf105_rep_c7632	c_sym_27602	d_sym_120401	Deoxyhypusine synthase
107**	0.000315	0.036448	0.026	0.114	5.343	mf105_rep_c2502	c_sym_77468	d_sym_34821	--
205^	0.010046	0.193939	0.03	0.081	1.519	mf105_rep_c468	c_sym_70713	d_sym_85175	Fructose-bisphosphate aldolase cytoplasmic isozyme
221	0.032807	0.306288	0.033	0.188	1.182	mf105_rep_c5500	c_sym_77624	d_sym_41084	WD repeat-containing protein 82
273	0.047093	0.350581	0.058	0.135	2.221	mf105_rep_c1629	c_sym_47090	d_sym_29576	--
298	0.017908	0.241405	0.112	0.26	1.995	mf105_rep_c172	c_sym_31038	d_sym_99577	--
305	0.036541	0.317711	0.096	0.024	4.498	mf105_rep_c582	c_sym_26546	d_sym_31030	Chaperone protein DnaJ
312	0.024264	0.281126	0.038	0.012	1.674	mf105_rep_c580	c_sym_27399	d_sym_46291	Ankyrin repeat domain-containing protein 2
353^	0.011502	0.207202	0.148	0.048	2.483	mf105_c17901	c_sym_38869	d_sym_121033	Tetracycline resistance protein, class A
419^	0.016441	0.234079	0.038	0.125	1.535	mf105_rep_c4977	c_sym_30998	d_sym_40040	Cathepsin E
433^	0.015816	0.228031	0.046	999	1.541	mf105_rep_c14346	c_sym_82583	d_sym_105352	Peridinin-chlorophyll a-binding protein, chloroplastic
437	0.024852	0.282371	0.076	0.218	3.991	mf105_rep_c5104	c_sym_26433	d_sym_36858	Probable protein phosphatase 2C 55
461	0.030953	0.300406	0.099	0.022	2.44	mf105_rep_c1423	c_sym_31439	d_sym_33219	--
517	0.035005	0.31149	0.03	2.566	2.853	mf105_rep_c605	c_sym_28731	d_sym_35032	--
558	0.023488	0.275802	0.066	0.024	2.78	mf105_c20437	c_sym_31226	d_sym_42766	--
579**	0.000165	0.0268479	0.054	999	4.867	mf105_rep_c2995	c_sym_77714	d_sym_34858	--
608	0.03279	0.306288	0.084	0.0001	3.251	mf105_c19888	c_sym_93874	d_sym_8400	--
650	0.043746	0.337737	0.14	0.569	3.129	mf105_c24094	c_sym_31910	d_sym_63255	--
721^	0.002904	0.105712	0.201	0.041	4.923	mf105_rep_c2548	c_sym_93049	d_sym_40174	--
728^	0.01514	0.225951	0.143	0.019	1.89	mf105_rep_c47869	c_sym_38115	d_sym_2012	--
737	0.02693	0.284012	0.028	0.227	3.554	mf105_rep_c15636	c_sym_37711	d_sym_33874	Magnesium transporter NIPA4
810^	0.013854	0.219163	0.051	0.0001	1.004	mf105_rep_c2406	c_sym_6390	d_sym_42817	--
812^	0.01704	0.236926	0.025	766.37	2.522	mf105_rep_c2274	c_sym_38804	d_sym_37760	Ornithine aminotransferase, mitochondrial
855	0.03796	0.325086	0.097	0.024	2.338	mf105_s73371	c_sym_49537	d_sym_38792	Putative membrane protein SCO6666
908	0.03917	0.325654	0.209	0.555	1.823	mf105_rep_c542	c_sym_93243	d_sym_120206	--
952^	0.014783	0.225951	0.046	0.17	4.119	mf105_rep_c18150	c_sym_93384	d_sym_32596	Multidrug resistance protein 2
965	0.026851	0.284012	0.003	999	1.353	mf105_c25956	c_sym_32133	d_sym_43187	60S ribosomal protein L30
971	0.03406	0.311155	0.063	0.012	2.195	mf105_rep_c8761	c_sym_4212	d_sym_10473	--
996^	0.011096	0.203844	0.009	0.093	1.609	mf105_c38090	c_sym_32568	d_sym_860	60S ribosomal protein L35
1001^	0.004805	0.130307	0.044	0.0001	1.541	mf105_rep_c723	c_sym_46525	d_sym_40670	--
1005	0.026807	0.284012	0.023	999	2.292	mf105_rep_c22303	c_sym_70587	d_sym_102389	--
1008	0.034696	0.311171	0.01	0.071	3.205	mf105_c29054	c_sym_17142	d_sym_86843	--
1015	0.025682	0.283998	0.073	0.008	4.68	mf105_c21777	c_sym_1809	d_sym_31674	2-oxoglutarate and iron-dependent oxygenase domain-containing protein 2
1045	0.020323	0.254372	0.069	35.643	2.962	mf105_c18093	c_sym_11836	d_sym_4555	--
1047	0.021274	0.260549	0.013	0.216	2.377	mf105_rep_c4273	c_sym_58705	d_sym_851	--
1058	0.019018	0.241405	0.059	0.384	1.683	mf105_c26546	c_sym_393	d_sym_1834	Probable DNA replication complex GINS protein PSF1
1068**	2e-06	0.001139	0.051	0.336	3.366	mf105_rep_c18274	c_sym_30000	d_sym_41989	Alpha-protein kinase 1
1077^	0.00102	0.068742	0.013	0.17	1.766	mf105_rep_c3547	c_sym_43900	d_sym_1968	Ubiquitin-fold modifier-conjugating enzyme 1
1079^	0.015549	0.227055	0.193	0.026	3.564	mf105_rep_c4733	c_sym_73988	d_sym_45019	E3 ubiquitin-protein ligase makorin-1
1086	0.039063	0.325654	0.197	0.012	3.28	mf105_rep_c14526	c_sym_96077	d_sym_121456	Cytochrome c6
1123^	0.003112	0.105712	0.011	999	2.154	mf105_rep_c7772	c_sym_35162	d_sym_10876	--
1128	0.025095	0.282371	0.032	0.17	1.246	mf105_c36788	c_sym_10660	d_sym_58897	Dihydroxy-acid dehydratase
1147^	0.009588	0.188288	0.011	0.134	1.414	mf105_rep_c43704	c_sym_7104	d_sym_74706	--
1148^	0.002554	0.105712	0.075	0.005	2.09	mf105_c22942	c_sym_20178	d_sym_21361	Transcription elongation factor A protein 2
1152	0.033557	0.310743	0.043	0.005	1.384	mf105_rep_c3227	c_sym_33818	d_sym_125015	Fucoxanthin-chlorophyll a-c binding protein A, chloroplastic
1162	0.041477	0.331908	0.044	0.004	5.397	mf105_rep_c6293	c_sym_36021	d_sym_115105	Probable anion transporter 5, chloroplastic
1190**	0.000446	0.0461813	0.005	999	2.639	mf105_s58131	c_sym_72213	d_sym_6503	--
1196	0.041844	0.331908	0.091	0.0001	1.485	mf105_c35154	c_sym_51798	d_sym_59157	FKBP-type peptidyl-prolyl cis-trans isomerase 3, chloroplastic
1201	0.042829	0.334125	0.007	0.084	2.107	mf105_s64686	c_sym_3868	d_sym_17380	Sodium/potassium/calcium exchanger Nckx30C
1239^	0.008663	0.173108	0.004	999	1.607	mf105_c42102	c_sym_72755	d_sym_45673	rRNA-processing protein FCF1 homolog
1263	0.029501	0.300406	0.091	0.008	2.279	mf105_s74384	c_sym_18985	d_sym_63312	Transmembrane 9 superfamily protein C1105.08
1308	0.039918	0.329468	0.044	0.0001	1.157	mf105_s60834	c_sym_97452	d_sym_106522	Heat shock protein 90-3
1314^	0.001759	0.0871583	0.081	0.681	2.089	mf105_s55426	c_sym_10049	d_sym_53207	Solute carrier family 35 member E2B
1331	0.031122	0.300406	0.045	0.26	1.46	mf105_rep_c9301	c_sym_13740	d_sym_115565	Cystatin-B
1352^	0.010787	0.203844	0.389	0.071	3.087	mf105_c31796	c_sym_74786	d_sym_56452	Potassium voltage-gated channel subfamily D member 3
