# Supplementary material for: Protein evolution in two co-occurring types of Symbiodinium: an exploration into the genetic basis of thermal tolerance in Symbiodinium clade D
Source: BMC Evol Biol. 2012 Nov 12;12:217. doi: 10.1186/1471-2148-12-217 (PMC3740780; doi:10.1186/1471-2148-12-217)
Supplement: Additional file 10: Table S9 — Results of the Gene Ontology enrichment analyses of four different subsets of orthologs. [file 1471-2148-12-217-S10.xlsx]

## Sheet: S9
Table S9. Results of the Gene Ontology enrichment analyses on four different subsets of orthologs: 1) elevated dN/dS along the C lineage, 2) elevated dN/dS along the D lineage, 3) depressed dN/dS along the C lineage and 4) depressed dN/dS along the D lineage. P-values specifying significant enrichment within each subset are not corrected for multiple tests. BP=biological process, CC=cellular comp…
Subset Category	Ontology	GO ID	Term	# Orthologs	p-value	3-Taxa Orthos	4-Taxa Orthos
Elevated Clade C	BP	0006897	endocytosis	2	0.0467826		654, 364
		0010324	membrane invagination	2	0.0467826		654, 364
	CC	0070013	intracellular organelle lumen	10	0.0195956	579, 1239, 812, 1058	346, 268, 402, 259, 699, 161
		0031974	membrane-enclosed lumen	10	0.0216536	579, 1239, 812, 1058	346, 268, 402, 259, 699, 161
		0000228	nuclear chromosome	2	0.0467826	579, 1058
		0044454	nuclear chromosome part	2	0.0467826	579, 1058
		0043233	organelle lumen	10	0.0195956	579, 1239, 812, 1058	346, 268, 402, 259, 699, 161
	MF	0016862	intramolecular oxidoreductase activity, interconverting keto- and enol-groups	2	0.0467826		402, 259
		0016864	intramolecular oxidoreductase activity, transposing S-S bonds	2	0.0467826		402, 259
		0003756	protein disulfide isomerase activity	2	0.0467826		402, 259
Elevated Clade D	BP	0019438	aromatic compound biosynthetic process	3	0.00668414	42	617, 9
		0019752	carboxylic acid metabolic process	8	0.0442964	42, 1073	680, 298, 515, 617, 329, 9
		0006725	cellular aromatic compound metabolic process	3	0.0263832	42	617, 9
		0042180	cellular ketone metabolic process	8	0.0442964	42, 1073	680, 298, 515, 617, 329, 9
		0009108	coenzyme biosynthetic process	2	0.0486883		680, 298
		0043648	dicarboxylic acid metabolic process	3	0.0200559		680, 617, 9
		0006082	organic acid metabolic process	8	0.0442964	42, 1073	680, 298, 515, 617, 329, 9
		0043436	oxoacid metabolic process	8	0.0442964	42, 1073	680, 298, 515, 617, 329, 9
		0006457	protein folding	5	0.0217218	1308, 312	595, 365, 424
	CC	0005575	cellular_component	42	0.0484413	1113, 1034, 42, 1073, 87, 1243, 215, 58, 1114, 1124, 1308, 1299, 955, 312, 363, 1352, 1246	491, 595, 680, 707, 476, 122, 440, 298, 44, 619, 515, 617, 352, 365, 45, 645, 202, 329, 424, 150, 362, 611, 533, 451, 9
		0009507	chloroplast	8	0.0442964	58, 312	595, 707, 515, 617, 352, 202
		0044434	chloroplast part	7	0.0117591	58, 312	595, 707, 515, 352, 202
		0009534	chloroplast thylakoid	5	0.0185571	58	595, 707, 352, 202
		0043231	intracellular membrane-bounded organelle	29	0.0130834	1113, 1073, 1243, 215, 58, 1114, 1124, 1299, 955, 312, 363, 124595, 680, 707, 476, 440, 44, 515, 617, 352, 45, 645, 202, 329, 424, 150, 611, 451
		0043227	membrane-bounded organelle	29	0.013743	1113, 1073, 1243, 215, 58, 1114, 1124, 1299, 955, 312, 363, 1246	595, 680, 707, 476, 440, 44, 515, 617, 352, 45, 645, 202, 329, 424, 150, 611, 451
		0042579	microbody	3	0.0146758	1073	44, 329
		0031984	organelle subcompartment	5	0.02907	58	595, 707, 352, 202
		0005777	peroxisome	3	0.0146758	1073	44, 329
		0009536	plastid	8	0.0479207	58, 312	595, 707, 515, 617, 352, 202
		0044435	plastid part	7	0.0133833	58, 312	595, 707, 515, 352, 202
		0031976	plastid thylakoid	5	0.0217218	58	595, 707, 352, 202
		0009579	thylakoid	6	0.0129939	58	595, 707, 515, 352, 202
		0044436	thylakoid part	5	0.0332748	58	595, 707, 352, 202
	MF	0016887	ATPase activity	4	0.049014	1243, 363, 1246	440
		0003677	DNA binding	4	0.042393	1124, 1079	440, 533
		0051082	unfolded protein binding	3	0.0263832	1308	365, 424
Depressed Clade C	BP	0022900	electron transport chain	5	0.0178926	1086	657, 91, 645, 490
		0006457	protein folding	6	0.00814016	305, 312, 1308, 1196	191, 79
	CC	0009507	chloroplast	11	0.00337016	90, 1152, 1162, 312, 1086, 58, 1196	521, 421, 515, 645
		0031969	chloroplast membrane	3	0.0125865	1162, 312	515
		0044434	chloroplast part	9	0.00295844	1152, 1162, 312, 1086, 58, 1196	421, 515, 645
		0009534	chloroplast thylakoid	6	0.0212636	1152, 1086, 58, 1196	421, 645
		0031975	envelope	7	0.00303028	1162, 312	698, 657, 515, 502, 490
		0016021	integral to membrane	16	0.00577394	1152, 1263, 1162, 855, 312, 353, 1352, 58	357, 698, 91, 258, 515, 645, 43, 490
		0031224	intrinsic to membrane	16	0.00679506	1152, 1263, 1162, 855, 312, 353, 1352, 58	357, 698, 91, 258, 515, 645, 43, 490
		0016020	membrane	21	0.0100551	1152, 1263, 1162, 855, 312, 353, 1352, 1308, 58	394, 357, 698, 657, 91, 258, 421, 515, 645, 43, 502, 490
		0044425	membrane part	18	0.00423456	1152, 1263, 1162, 855, 312, 353, 1352, 58	394, 357, 698, 657, 91, 258, 515, 645, 43, 490
		0005740	mitochondrial envelope	4	0.0109371		698, 657, 502, 490
		0005743	mitochondrial inner membrane	3	0.0321184		698, 502, 490
		0031967	organelle envelope	7	0.00303028	1162, 312	698, 657, 515, 502, 490
		0019866	organelle inner membrane	3	0.0408307		698, 502, 490
		0031984	organelle subcompartment	6	0.0277551	1152, 1086, 58, 1196	421, 645
		0005886	plasma membrane	7	0.0467784	855, 353, 1352, 1308	258, 645, 43
		0009536	plastid	11	0.00428705	90, 1152, 1162, 312, 1086, 58, 1196	521, 421, 515, 645
		0042170	plastid membrane	3	0.0125865	1162, 312	515
		0044435	plastid part	9	0.00295844	1152, 1162, 312, 1086, 58, 1196	421, 515, 645
		0031976	plastid thylakoid	6	0.0212636	1152, 1086, 58, 1196	421, 645
		0009579	thylakoid	7	0.0100763	1152, 1086, 58, 1196	421, 515, 645
		0044436	thylakoid part	6	0.0243629	1152, 1086, 58, 1196	421, 645
	MF	0050662	coenzyme binding	6	0.0136074	45	545, 732, 657, 85, 421
		0050660	flavin adenine dinucleotide binding	2	0.0388563		85, 421
		0020037	heme binding	5	0.0020095	1086	657, 91, 645, 490
		0005506	iron ion binding	6	0.00814016	1015, 1086	657, 91, 645, 490
		0015077	monovalent inorganic cation transmembrane transporter activity	3	0.0408307	1352	394, 490
		0050661	NADP binding	3	0.00495042		545, 732, 421
		0016491	oxidoreductase activity	10	0.0299496	45, 1015	545, 732, 657, 91, 85, 421, 515, 490
		0016705	oxidoreductase activity, acting on paired donors, with incorporation or reduction of molecular oxygen	3	0.0321184	1015	91, 515
		0046906	tetrapyrrole binding	6	0.00814016	1152, 1086	657, 91, 645, 490
Depressed Clade D	BP	0046356	acetyl-CoA catabolic process	3	0.0291953	337, 1127	350
		0006084	acetyl-CoA metabolic process	3	0.0291953	337, 1127	350
		0046164	alcohol catabolic process	4	0.0395422	261, 1127, 283, 49
		0006914	autophagy	3	0.018047	687	374, 656
		0016052	carbohydrate catabolic process	5	0.0413321	261, 1127, 283, 49	647
		0005975	carbohydrate metabolic process	9	0.0439192	1193, 337, 261, 1127, 1027, 283, 49	647, 350
		0009056	catabolic process	12	0.0354672	337, 261, 1127, 687, 283, 49	647, 374, 314, 170, 656, 350
		0044262	cellular carbohydrate metabolic process	7	0.0428969	337, 261, 1127, 1027, 283, 49	350
		0009109	coenzyme catabolic process	3	0.0291953	337, 1127	350
		0051187	cofactor catabolic process	3	0.0291953	337, 1127	350
		0045184	establishment of protein localization	9	0.0185912	1112, 871, 832, 47, 687	322, 510, 409, 752
		0006007	glucose catabolic process	4	0.0215175	261, 1127, 283, 49
		0006006	glucose metabolic process	4	0.0297208	261, 1127, 283, 49
		0006096	glycolysis	4	0.00969711	261, 1127, 283, 49
		0019320	hexose catabolic process	4	0.0215175	261, 1127, 283, 49
		0019318	hexose metabolic process	5	0.0108852	261, 1127, 1027, 283, 49
		0033036	macromolecule localization	9	0.0497056	1112, 871, 832, 47, 687	322, 510, 409, 752
		0046365	monosaccharide catabolic process	4	0.0215175	261, 1127, 283, 49
		0005996	monosaccharide metabolic process	5	0.0200249	261, 1127, 1027, 283, 49
		0008104	protein localization	9	0.0293521	1112, 871, 832, 47, 687	322, 510, 409, 752
		0015031	protein transport	8	0.0382594	1112, 832, 47, 687	322, 510, 409, 752
		0006970	response to osmotic stress	3	0.0431994	251, 1027	314
		0009651	response to salt stress	3	0.018047	251, 1027	314
		0006099	tricarboxylic acid cycle	3	0.0291953	337, 1127	350
	CC	0000139	Golgi membrane	5	0.0413321	430, 952	322, 510, 266
	MF	0050662	coenzyme binding	7	0.0428969	337, 260, 1127, 776	170, 266, 732
