# Supplementary material for: Protein evolution in two co-occurring types of Symbiodinium: an exploration into the genetic basis of thermal tolerance in Symbiodinium clade D
Source: BMC Evol Biol. 2012 Nov 12;12:217. doi: 10.1186/1471-2148-12-217 (PMC3740780; doi:10.1186/1471-2148-12-217)
Supplement: Additional file 11: Table S10 — Loci exhibiting significantly elevated and/or depressed dN/dS along both the clade C and clade D lineages. [file 1471-2148-12-217-S11.xlsx]

## Sheet: Sheet1
Table S10. Test statistics from the 3- and 4-taxa codeml analyses with significant evidence for either accelerated or decelerated rates of dN/dS along both the clade C and clade D lineages. Results are shown for all tests that exhibited significant results (p<0.05) without correcting for multiple tests. The second column highlights which clade(s) were found to have elevated dN/dS at each locus. S…
4-taxa Ortholog	Clade with elevated dN/dS	Clade C				Clade D
		BG dN/dS	FG dN/dS	Contig	Swiss-prot Annotation	BG dN/dS	FG dN/dS	D contig	Swiss-prot Annotation
29	Both	0.048	0.008	c_sym_70746	60S acidic ribosomal protein P0	0.046	0.014	d_sym_85438	60S acidic ribosomal protein P0
263	Both	0.039	0.009	c_sym_26486	--	0.04	0.016	d_sym_29909	--
444	Both	0.093	0.021	c_sym_12504_48410	Putative calmodulin-like protein 6	0.101	0.014	d_sym_9863	Probable calcium-binding protein CML8
448	Both	0.123	0.033	c_sym_29987	--	0.132	0.055	d_sym_99722	--
642	Both	0.081	0.022	c_sym_30279	--	0.098	0.007	d_sym_46990	--
647	Both	0.072	0.006	c_sym_30847	Endo-beta-1,3-1,4 glucanase	0.075	0.01	d_sym_92065	Beta-glucanase
676	Both	0.152	0.037	c_sym_21285	Cytidylate kinase	0.162	0.026	d_sym_12722	UMP-CMP kinase
732	Both	0.092	0.027	c_sym_29107	Probable gamma-glutamyl phosphate reductase	0.113	0.001	d_sym_30273	Gamma-glutamyl phosphate reductase
736	Both	0.108	0.002	c_sym_28672	--	0.091	0.004	d_sym_33200	COBW domain-containing protein 1
126	Clade C	0.114	0.422	c_sym_27873	--	0.191	0.087	d_sym_39155	--
143	Clade C	0.021	0.127	c_sym_13447	--	0.046	0.016	d_sym_31012	--
199	Clade C	0.006	0.05	c_sym_33811	60S ribosomal protein L10-like	0.018	0.0001	d_sym_42404	60S ribosomal protein L10
266	Clade C	0.025	0.095	c_sym_30082	UDP-glucuronic acid decarboxylase 1	0.043	0.016	d_sym_63099	UDP-glucuronic acid decarboxylase 1
322	Clade C	0.031	0.147	c_sym_70829	Ras-related protein Rab-6A	0.058	0.01	d_sym_44923	Ras-related protein Rab-6A
430	Clade C	0.019	0.111	c_sym_77264	Malonyl-CoA-acyl carrier protein transacylase, mitochondrial	0.041	0.01	d_sym_39531	Malonyl-CoA-acyl carrier protein transacylase, mitochondrial
485	Clade C	0.031	0.209	c_sym_49897	--	0.063	0.001	d_sym_29614	--
550	Clade C	0.101	0.221	c_sym_27639	--	0.221	0.101	d_sym_2566	--
656	Clade C	0.029	0.182	c_sym_77290	Autophagy-related protein 18	0.069	0.02	d_sym_32224	WD repeat domain phosphoinositide-interacting protein 3
78	Clade D	0.078	0.007	c_sym_28743	--	0.025	0.196	d_sym_411	--
134	Clade D	0.15	0.031	c_sym_40880	--	0.089	58.657	d_sym_8864	--
515	Clade D	0.06	0.018	c_sym_77158	Palmitoyl-monogalactosyldiacylglycerol delta-7 desaturase, chloroplastic	0.041	0.094	d_sym_32509	Palmitoyl-monogalactosyldiacylglycerol delta-7 desaturase, chloroplastic
533	Clade D	0.122	0.018	c_sym_33904	--	0.055	0.748	d_sym_62051	Probable cold shock protein y4cH
619	Clade D	0.104	0.023	c_sym_93257	Leucine-rich repeat-containing protein 51	0.046	0.326	d_sym_62608	Leucine-rich repeat-containing protein 51
645	Clade D	0.084	0.016	c_sym_30733	Cytochrome b5 isoform 1	0.029	0.827	d_sym_121199	Cytochrome b5
646	Clade D	0.077	0.009	c_sym_26702	--	0.04	0.202	d_sym_36720	--
535	Nether	0.069	0.191	c_sym_29281	--	0.067	0.192	d_sym_94025	--
3-taxa Ortholog	Clade with elevated dN/dS	Clade C				Clade D
		BG dN/dS	FG dN/dS	Contig	Swiss-prot Annotation	BG dN/dS	FG dN/dS	D contig	Swiss-prot Annotation
608	Both	0.084	0.0001	c_sym_93874	--	0.099	0.019	d_sym_8400	--
728	Both	0.143	0.019	c_sym_38115	--	0.141	0.0001	d_sym_2012	--
810	Both	0.051	0.0001	c_sym_6390	--	0.067	0.001	d_sym_42817	--
10	Clade C	0.026	0.114	c_sym_77468	--	0.077	0.008	d_sym_34821	--
437	Clade C	0.076	0.218	c_sym_26433	Probable protein phosphatase 2C 55	0.149	0.008	d_sym_36858	Probable protein phosphatase 2C 55
517	Clade C	0.03	2.566	c_sym_28731	--	0.069	0.0001	d_sym_35032	--
579	Clade C	0.054	999	c_sym_77714	--	0.154	0.005	d_sym_34858	--
737	Clade C	0.028	0.227	c_sym_37711	Magnesium transporter NIPA4	0.077	0.002	d_sym_33874	Magnesium transporter NIPA4
952	Clade C	0.046	0.17	c_sym_93384	Multidrug resistance protein 2	0.116	0.033	d_sym_32596	Multidrug resistance protein 1
996	Clade C	0.009	0.093	c_sym_32568	60S ribosomal protein L35	0.035	0.0001	d_sym_860	60S ribosomal protein L35
1008	Clade C	0.01	0.071	c_sym_17142	--	0.031	0.003	d_sym_86843	--
1045	Clade C	0.069	35.643	c_sym_11836	--	0.184	0.003	d_sym_4555	--
1058	Clade C	0.059	0.384	c_sym_393	Probable DNA replication complex GINS protein PSF1	0.169	0.012	d_sym_1834	DNA replication complex GINS protein PSF1
1068	Clade C	0.051	0.336	c_sym_30000	Alpha-protein kinase 1	0.284	0.008	d_sym_41989	Alpha-protein kinase 1
1077	Clade C	0.013	0.17	c_sym_43900	Ubiquitin-fold modifier-conjugating enzyme 1	0.06	0.0001	d_sym_1968	Ubiquitin-fold modifier-conjugating enzyme 1
1123	Clade C	0.011	999	c_sym_35162	--	0.068	0.0004	d_sym_10876	--
1128	Clade C	0.032	0.17	c_sym_10660	Dihydroxy-acid dehydratase	0.094	0.018	d_sym_58897	Putative dihydroxy-acid dehydratase, mitochondrial
1147	Clade C	0.011	0.134	c_sym_7104	--	0.066	0.0001	d_sym_74706	--
1190	Clade C	0.005	999	c_sym_72213	--	0.084	0.001	d_sym_6503	--
1201	Clade C	0.007	0.084	c_sym_3868	Sodium/potassium/calcium exchanger Nckx30C	0.056	0.0001	d_sym_17380	Sodium/potassium/calcium exchanger Nckx30C
1239	Clade C	0.004	999	c_sym_72755	rRNA-processing protein FCF1 homolog	0.032	0.0001	d_sym_45673	rRNA-processing protein FCF1 homolog
1314	Clade C	0.081	0.681	c_sym_10049	Solute carrier family 35 member E2B	0.335	0.046	d_sym_53207	Solute carrier family 35 member E2B
45	Clade D	0.024	0.004	c_sym_77907	Uncharacterized protein y4xO	0.007	0.038	d_sym_29543	Uncharacterized protein y4xO
58	Clade D	0.069	0.028	c_sym_77155	Inner membrane ALBINO3-like protein 2, chloroplastic	0.04	0.078	d_sym_30185	Inner membrane ALBINO3-like protein 2, chloroplastic
87	Clade D	0.038	0.002	c_sym_27424	Purple acid phosphatase 7	0.018	0.117	d_sym_33815	Purple acid phosphatase 7
312	Clade D	0.038	0.012	c_sym_27399	Ankyrin repeat domain-containing protein 2	0.016	0.047	d_sym_46291	Ankyrin repeat domain-containing protein 2
461	Clade D	0.099	0.022	c_sym_31439	--	0.044	0.102	d_sym_33219	--
558	Clade D	0.066	0.024	c_sym_31226	--	0.028	0.08	d_sym_42766	--
721	Clade D	0.201	0.041	c_sym_93049	--	0.07	0.23	d_sym_40174	--
1001	Clade D	0.044	0.0001	c_sym_46525	--	0.005	0.053	d_sym_40670	--
1079	Clade D	0.193	0.026	c_sym_73988	E3 ubiquitin-protein ligase makorin-1	0.073	999	d_sym_45019	E3 ubiquitin-protein ligase makorin
1152	Clade D	0.043	0.005	c_sym_33818	Fucoxanthin-chlorophyll a-c binding protein A, chloroplastic	0.007	0.115	d_sym_125015	--
1308	Clade D	0.044	0.0001	c_sym_97452	Heat shock protein 90-3	0.0001	999	d_sym_106522	Heat shock protein 90
1352	Clade D	0.389	0.071	c_sym_74786	Potassium voltage-gated channel subfamily D member 3	0.099	0.585	d_sym_56452	Potassium voltage-gated channel subfamily V member 2
